# Supplementary material for: Detection of ER Stress in iPSC-Derived Neurons Carrying the p.N370S Mutation in the GBA1 Gene
Source: Biomedicines. 2024 Mar 27;12(4):744. doi: 10.3390/biomedicines12040744 (PMC11047942; doi:10.3390/biomedicines12040744)
Supplement: Supplementary file 1 [file biomedicines-12-00744-s001.zip]

Archive with 1 entries (1 files):
- biomedicines-2891209-supplementary.pdf
